# Supplementary material for: Single nucleotide polymorphism SNP19140160 A > C is a potential breeding locus for fast-growth largemouth bass (Micropterus salmoides)
Source: BMC Genomics. 2024 Jan 16;25:64. doi: 10.1186/s12864-024-09962-0 (PMC10790526; doi:10.1186/s12864-024-09962-0)
Supplement: Supplementary file 1 — Additional file 1: Table S1. The ddRAD-seq summary of 30 fast growth (FG) individuals and 30 slow growth (SG) individuals. [file 12864_2024_9962_MOESM1_ESM.xlsx]

## Sheet: Sheet1
Table S1 The ddRAD-seq summary of thirty fast growth (FG) individuals and thirty slow growth (SG) individuals.
Sample	HQ reads	Reads	GC(%)	Q20(%)	Q30(%)	Sample	HQ reads	Reads	GC(%)	Q20(%)	Q30(%)
FG1	8888852	9389674(94.67%)	44.96	96.9	91.8	SG1	7417586	7899526(93.9%)	44.02	97.2	92.48
FG2	9011284	9631360(93.56%)	44.29	96.89	91.79	SG2	9519798	10061848(94.61%)	44.82	96.89	91.64
FG3	8494818	9068762(93.67%)	43.74	97.07	92.07	SG3	5914350	6483562(91.22%)	44.6	96.13	90.51
FG4	8699120	9127922(95.3%)	43.84	97.3	92.57	SG4	8352834	8776282(95.18%)	44.83	97.25	92.52
FG5	7581956	7986082(94.94%)	44.23	97.16	92.32	SG5	9596098	10146704(94.57%)	45.81	96.69	91.52
FG6	6722994	7120568(94.42%)	44.11	96.68	91.25	SG6	10044756	10633526(94.46%)	45.61	96.82	91.54
FG7	7563552	7994052(94.61%)	43.67	97.05	91.98	SG7	10901622	11545674(94.42%)	45.57	96.86	91.83
FG8	8704170	9242462(94.18%)	44.09	97.01	92.09	SG8	6240188	6582798(94.8%)	43.65	96.75	91.4
FG9	7615968	8065308(94.43%)	44.48	96.99	92.13	SG9	7269950	7667896(94.81%)	43.82	97.17	92.11
FG10	7814540	8213052(95.15%)	44.12	97.26	92.53	SG10	7810564	8230280(94.9%)	43.73	97.3	92.49
FG11	8198342	8642706(94.86%)	43.83	96.86	91.47	SG11	7284842	7674244(94.93%)	44.24	96.75	91.49
FG12	8247460	8677492(95.04%)	43.88	97.1	92.13	SG12	8383604	8792514(95.35%)	43.38	97.47	92.82
FG13	7815018	8212218(95.16%)	43.36	97.32	92.57	SG13	7147386	7528004(94.94%)	43.7	97.32	92.56
FG14	8151822	8780390(92.84%)	44.32	96.82	91.71	SG14	7649570	8068704(94.81%)	43.76	96.63	91.1
FG15	7170550	7753684(92.48%)	44.91	96.76	91.72	SG15	7029540	7381272(95.23%)	43.08	97.43	92.71
FG16	7908750	8273256(95.59%)	43.75	97.31	92.49	SG16	7339124	7705920(95.24%)	43.33	97.32	92.37
FG17	8263578	8704990(94.93%)	44.38	97.03	92.04	SG17	7709900	8071318(95.52%)	43.02	97.24	92.12
FG18	7722692	8194402(94.24%)	43.69	97.13	92.24	SG18	7222240	7575930(95.33%)	43.34	97.46	92.79
FG19	9114896	9634264(94.61%)	43.66	97.21	92.46	SG19	9407036	9891896(95.1%)	43.56	97.37	92.63
FG20	8509980	8930372(95.29%)	43.62	97.14	92.14	SG20	7349510	7591250(96.82%)	43.48	97.7	93.37
FG21	8401998	8921834(94.17%)	43.99	96.94	91.92	SG21	7870148	8281416(95.03%)	44.24	97.31	92.54
FG22	7364096	7717498(95.42%)	43.83	97.19	92.29	SG22	8718728	9142138(95.37%)	42.93	97.39	92.49
FG23	8469092	8857136(95.62%)	43.78	97.24	92.34	SG23	7727250	8015732(96.4%)	44.34	97.66	93.43
FG24	6534276	7158300(91.28%)	44.34	96.46	91.32	SG24	8529478	8964332(95.15%)	43.36	97.38	92.63
FG25	9451062	9978538(94.71%)	43.39	97.11	92.13	SG25	8550032	8987926(95.13%)	43.91	97.36	92.54
FG26	11213624	11771502(95.26%)	43.52	97.23	92.37	SG26	7966056	8378782(95.13%)	43.68	97.35	92.59
FG27	8381558	8789648(95.36%)	43.38	97.27	92.49	SG27	8006898	8409988(95.21%)	43.42	97.41	92.67
FG28	14343950	15113170(94.91%)	43.68	96.73	91.05	SG28	6376980	6696718(95.23%)	43.05	97.44	92.75
FG29	7375176	7735450(95.34%)	44.18	97.26	92.44	SG29	7491082	7796822(96.08%)	43.37	97.3	92.51
FG30	8580342	9009324(95.24%)	44.17	97.25	92.51	SG30	7472230	7863252(95.03%)	45.19	97.03	92.1
Total	252315516	26695416(94.61%)				Total	238299380	250846254(95.0%)
Average	8410517	8889847(94.61%)	43.97	97.06	92.08	Average	7943312	8361542(95.0%)	43.96	97.18	92.28
