# Supplementary material for: Single nucleotide polymorphism SNP19140160 A > C is a potential breeding locus for fast-growth largemouth bass (Micropterus salmoides)
Source: BMC Genomics. 2024 Jan 16;25:64. doi: 10.1186/s12864-024-09962-0 (PMC10790526; doi:10.1186/s12864-024-09962-0)
Supplement: Supplementary file 2 — Additional file 2: Table S2. Comparison of ddRAD-seq sequencing results of fast and slow growth populations. [file 12864_2024_9962_MOESM2_ESM.xlsx]

## Sheet: Sheet1
Table S2 Comparison of ddRAD-seq sequencing results of fast-and slow growth populations.
Sample	Reads	Mapped reads(%)	Average sequencing depth	4X	10X	Sample	Reads	Mapped reads(%)	Average sequencing depth	4X	10X
FG1	8932743	8917136(99.83%)	1	0.0331	0.0253	SG1	7462429	7445841(99.78%)	1.05	0.0317	0.0248
FG2	9045340	9023462(99.76%)	1.27	0.0323	0.0256	SG2	9564673	9552844(99.88%)	1.35	0.0324	0.0251
FG3	8527649	8506760(99.76%)	1.21	0.0319	0.0251	SG3	5948293	5929376(99.68%)	0.83	0.0303	0.0227
FG4	8745812	8733987(99.86%)	1.24	0.0313	0.0235	SG4	8395367	8380430(99.82%)	1.19	0.0332	0.0247
FG5	7620657	7605283(99.8%)	1.08	0.0302	0.0229	SG5	9635010	9624447(99.89%)	1.3	0.0321	0.0253
FG6	6759686	6748925(99.84%)	0.95	0.0328	0.0249	SG6	10091280	10059358(99.68%)	1.42	0.0332	0.0242
FG7	7593285	7581184(99.84%)	1.08	0.0311	0.0242	SG7	10943176	10930718(99.89%)	1.5	0.0319	0.0255
FG8	8740374	8725598(99.83%)	1.23	0.032	0.0252	SG8	6311421	6304915(99.9%)	0.88	0.0303	0.022
FG9	7649919	7637039(99.83%)	1.08	0.0296	0.0225	SG9	7313519	7302037(99.84%)	1.03	0.0333	0.0258
FG10	7850502	7840484(99.87%)	1.11	0.0304	0.0234	SG10	7847701	7830819(99.78%)	1.11	0.0325	0.0252
FG11	8233866	8222797(99.87%)	1.16	0.0307	0.0242	SG11	7346517	7338529(99.89%)	1.03	0.0299	0.0221
FG12	8300512	8284548(99.81%)	1.17	0.0347	0.0271	SG12	8435680	8425784(99.88%)	1.19	0.0334	0.0266
FG13	7851716	7838946(99.84%)	1.11	0.0306	0.0238	SG13	7188873	7177437(99.84%)	1.02	0.0328	0.0254
FG14	8184847	8163393(99.74%)	1.15	0.0307	0.0238	SG14	7725582	7717591(99.9%)	1.08	0.0307	0.0232
FG15	7201359	7180437(99.71%)	1.01	0.0336	0.0248	SG15	7070363	7060936(99.87%)	1	0.0322	0.0251
FG16	7953734	7944669(99.89%)	1.13	0.0315	0.0247	SG16	7382975	7373857(99.88%)	1.04	0.0325	0.0256
FG17	8308103	8294024(99.83%)	1.17	0.0342	0.0263	SG17	7771229	7761664(99.88%)	1.1	0.0339	0.0262
FG18	7754178	7736690(99.77%)	1.1	0.0309	0.0241	SG18	7262740	7251844(99.85%)	1.03	0.0319	0.0248
FG19	9151980	9131169(99.77%)	1.29	0.0314	0.0248	SG19	9455009	9441603(99.86%)	1.34	0.0333	0.0267
FG20	8561621	8550791(99.87%)	1.21	0.0349	0.0267	SG20	7509911	7502966(99.91%)	1.12	0.0321	0.0246
FG21	8433419	8416406(99.8%)	1.19	0.031	0.0241	SG21	7909302	7895782(99.83%)	1.24	0.0333	0.0262
FG22	7401159	7391902(99.87%)	1.05	0.0306	0.0237	SG22	8767050	8756717(99.88%)	1.05	0.036	0.0257
FG23	8523698	8514759(99.9%)	1.2	0.0319	0.0254	SG23	7845681	7836784(99.89%)	1.1	0.0311	0.0225
FG24	6568202	6547823(99.69%)	0.92	0.0301	0.0228	SG24	8582631	8571276(99.87%)	1.21	0.0338	0.0269
FG25	9493519	9477088(99.83%)	1.34	0.032	0.0252	SG25	8593224	8575065(99.79%)	1.22	0.0331	0.0254
FG26	11281226	11267015(99.87%)	1.59	0.034	0.0274	SG26	8010053	7998411(99.85%)	1.13	0.0334	0.0262
FG27	8436360	8425963(99.88%)	1.19	0.0345	0.0269	SG27	8053477	8043959(99.88%)	1.14	0.0335	0.0263
FG28	14405009	14389580(99.89%)	2.03	0.0344	0.0281	SG28	6416912	6408701(99.87%)	0.91	0.032	0.0243
FG29	7412162	7403210(99.88%)	1.05	0.0293	0.0219	SG29	7606034	7596388(99.87%)	1.07	0.0329	0.0257
FG30	8623145	8606659(99.81%)	1.22	0.034	0.0261	SG30	7511795	7504556(99.9%)	1.06	0.0287	0.0206
Average	8451526	8436924(99.82%)	1.18	0.032	0.0248	Average	7998597	7986688(99.82%)	1.12	0.0324	0.0248
