# Supplementary material for: Single nucleotide polymorphism SNP19140160 A > C is a potential breeding locus for fast-growth largemouth bass (Micropterus salmoides)
Source: BMC Genomics. 2024 Jan 16;25:64. doi: 10.1186/s12864-024-09962-0 (PMC10790526; doi:10.1186/s12864-024-09962-0)
Supplement: Supplementary file 3 — Additional file 3: Table S3. Statistics of SNPs genotyping results. [file 12864_2024_9962_MOESM3_ESM.xlsx]

## Sheet: Sheet1
Table S3 Statistics of SNPs genotyping results.
Sample	Holozygous	Heterozygous	Ts	Tv	Ts/Tv	Sample	Holozygous	Heterozygous	Ts	Tv	Ts/Tv
FG1	63053	10341	16866	13272	1.2708	SG1	59351	8712	14595	11532	1.2656
FG2	58193	10658	16354	12867	1.271	SG2	54418	8159	14890	11466	1.2986
FG3	58970	9308	15574	12293	1.2669	SG3	53701	8316	14347	11325	1.2668
FG4	59002	9713	16109	12496	1.2891	SG4	64412	10584	18120	13876	1.3059
FG5	56222	7946	14206	11292	1.2581	SG5	56063	8953	15462	12257	1.2615
FG6	62960	11026	17532	13602	1.2889	SG6	62221	10414	17263	13416	1.2867
FG7	59190	8653	14362	11441	1.2553	SG7	50022	7148	13506	10645	1.2688
FG8	60059	9667	15423	12194	1.2648	SG8	55933	8914	14853	11773	1.2616
FG9	53314	7746	13802	10996	1.2552	SG9	63373	11771	17831	13934	1.2797
FG10	56562	8407	14563	11527	1.2634	SG10	61889	10271	16936	13414	1.2626
FG11	54740	9238	14872	11880	1.2519	SG11	53984	7855	14017	11112	1.2614
FG12	66876	12369	18506	14331	1.2913	SG12	61920	12132	17928	14095	1.2719
FG13	55506	8499	14659	11570	1.267	SG13	63056	10998	17633	13865	1.2718
FG14	55864	8138	13930	11061	1.2594	SG14	56262	8650	14842	11760	1.2621
FG15	61036	11096	16776	13229	1.2681	SG15	62644	10153	16265	12774	1.2733
FG16	57171	10378	15528	12361	1.2562	SG16	62418	9563	16189	12629	1.2819
FG17	67522	11700	18864	14374	1.3124	SG17	63488	10971	17690	13750	1.2865
FG18	56464	9243	15286	12094	1.2639	SG18	61247	9595	16643	13184	1.2624
FG19	58596	8742	14936	11842	1.2613	SG19	62247	10798	16475	13071	1.2604
FG20	66276	12711	19953	15460	1.2906	SG20	68263	13523	21032	16390	1.2832
FG21	55121	9644	15834	12539	1.2628	SG21	62287	10876	17218	13502	1.2752
FG22	55327	8801	15184	11712	1.2964	SG22	65454	10649	17180	13601	1.2631
FG23	57011	10933	16298	12970	1.2566	SG23	58080	9464	16449	12375	1.3292
FG24	53424	6602	13058	10330	1.2641	SG24	63006	12193	18513	14579	1.2698
FG25	61288	9534	15666	12231	1.2808	SG25	63942	11184	17300	13429	1.2883
FG26	63497	11994	17844	14145	1.2615	SG26	64278	10446	17072	13257	1.2878
FG27	66500	12443	19171	14680	1.3059	SG27	64949	11549	17612	13670	1.2884
FG28	64280	11511	17428	13991	1.2457	SG28	62849	9765	16591	12750	1.3013
FG29	53783	7742	13641	10761	1.2676	SG29	59051	11356	16811	13184	1.2751
FG30	65749	12132	18687	14344	1.3028	SG30	53399	6846	13395	10433	1.2839
Total	1783556	296915	480912	377885		Total	1814207	301808	494658	387048
Average	59452	9897	16030	12596	1.2717	Average	60474	10060	16489	12902	1.2778
