# Supplementary material for: Single nucleotide polymorphism SNP19140160 A > C is a potential breeding locus for fast-growth largemouth bass (Micropterus salmoides)
Source: BMC Genomics. 2024 Jan 16;25:64. doi: 10.1186/s12864-024-09962-0 (PMC10790526; doi:10.1186/s12864-024-09962-0)
Supplement: Supplementary file 4 — Additional file 4: Table S4. Genotyping frequencies of the 30 SNP loci in the fast-and slow growth populations. [file 12864_2024_9962_MOESM4_ESM.xlsx]

## Sheet: Sheet1
Table S4 Genotyping frequencies of the 30 SNP loci in the fast-and slow growth populations.
Chromosomes	Locus	genotype	Fast growth population	Slow growth population
			genotype frequency	genotype frequency
NW_024040596.1	23872314	GG:GC:CC	21(72.41%):8(27.59%):0	9(30%):18(60%):3(10%)
NW_024040707.1	20198622	GG:GA:AA	3(10%):21(70%):6(20%)	19(63.3%):9(30%):2(6.7%)
NW_024040707.1	21126667	CC:CT:TT	3(10.71%):21(75%):4(14.29%)	17(60.71%):7(25%):4(14.29%)
NW_024040817.1	26696716	TT:TG:GG	6(20%):22(73.3%):2(6.7%)	12(41.38%):7(24.14%):10(34.48%)
NW_024040928.1	25703315	CC:CA:AA	1(4.35%):1(4.35%):21(91.3%)	4(19.05%):8(57.14%):5(23.8%)
NW_024041150.1	32608398	AA:AG:GG	21(87.5%):2(8.3%):1(4.2%)	2(12.5%):8(50%):6(37.5%)
NW_024041151.1	13183849	CC:CT:TT	22(73.3%):5(16.7%):3(10%)	9(30%):19(63.3%):2(6.7%)
NW_024041262.1	15482406	GG:GT:TT	7(24.1%):22(75.86%):0	20(66.7%):9(30%):1(3.3%)
NW_024041262.1	23440555	CC:CT:TT	21(70%):4(13.3%):5(16.7%)	8(26.7%):15(50%):7(23.3%)
NW_024041262.1	23440556	TT:TC:CC	21(70%):4(13.3%):5(16.7%)	8(26.7%):15(50%):7(23.3%)
NW_024041484.1	5287066	GG:GT:TT	3(10%):23(76.7%):4(13.3%)	8(28.6%):7(25%):13(46.4%)
NW_024042261.1	19158050	TT:TG:GG	21(75%):5(17.9%):2(7.1%)	6(21.42%):13(46.43%):9(32.14%)
NW_024042392.1	36804	TT:TA:AA	0:25(83.3%):3(16.7%)	7(23.33%):4(13.33%):19(63.33%)
NW_024043372.1	11646238	GG:GA:AA	2(7.4%):1(3.7%):24(88.9%)	10(45.45%):8(36.36%):4(18.18%)
NW_024044237.1	9639603	TT:TG:GG	1(3.57%):5(17.86%):22(78.57%)	6(26.1%):12(52.2%):5(21.7%)
NW_024044237.1	9639605	TT:TA:AA	1(3.57%):5(17.86%):22(78.57%)	6(26.1%):12(52.2%):5(21.7%)
NW_024044348.1	5816385	AA:AG:GG	22(84.6%):2(7.7%):2(7.7%)	4(25%):6(37.5%):6(37.5%)
NW_024044348.1	23355498	GG:GA:AA	21(70%):9(30%):0	8(27.6%):16(55.2%):5(17.2%)
NW_024044459.1	22192302	TT:TG:GG	1(3.3%):8(26.7%):21(70%)	7(23.3%):15(50%):8(26.7%)
NW_024044459.1	22192359	GG:GT:TT	1(3.3%):8(26.7%):21(70%)	7(23.3%):15(50%):8(26.7%)
NW_024044459.1	22192471	AA:AG:GG	2(6.7%):7(23.3%):21(70%)	8(26.7%):15(50%):7(23.3%)
NW_024044459.1	22192484	CC:CT:TT	1(3.3%):8(26.7%):21(70%)	9(30%):13(43.3%):8(26.7%)
NW_024044459.1	33686733	AA:AT:TT	21(72.4%):7(24.1%):1(3.5%)	9(30%):19(63.3%):2(6.7%)
NW_024044570.1	19140160	AA:AC:CC	21(70%):4(13.3%):5(16.7%)	7(25%):7(25%):14(50%)
NW_024044681.1	25741846	CC:CT:TT	21(70%):7(23.3%):2(6.7%)	8(26.7%):17(56.7%):5(16.6%)
NW_024040596.1	11972586	AA:AT:TT	2(7.1%):21(75%):5(17.9%)	4(17.4%):5(21.7):14(60.9%)
NW_024040152.1	26579640	TT:TA:AA	1(3.5%):23(79.3%):5(17.2%)	9(50%):3(16.67%):6(33.3%)
NW_024040263.1	6770395	AA:AT:TT	25(92.6%):0:2(7.4%)	4(21%):9(47.4%):6(31.6%)
NW_024040263.1	6770830	CC:CT:TT	25(92.6%):0:2(7.4%)	4(21%):9(47.4%):6(31.6%)
