# Supplementary material for: Single nucleotide polymorphism SNP19140160 A > C is a potential breeding locus for fast-growth largemouth bass (Micropterus salmoides)
Source: BMC Genomics. 2024 Jan 16;25:64. doi: 10.1186/s12864-024-09962-0 (PMC10790526; doi:10.1186/s12864-024-09962-0)
Supplement: Supplementary file 5 — Additional file 5: Table S5. Base mutation information and primer sequences for four loci. [file 12864_2024_9962_MOESM5_ESM.xlsx]

## Sheet: Sheet1
Table S5 Base mutation information and primer sequences for four loci.
Locus	Mutation Loci	Primer sequence
19140160	A/C	F:CAGTACTGAAATGAACAGTGGTC
		R:GAGCAGAGAGTGTATTTACCTTTG
9639603	G/T	F:TTTTCTAGCTGACTGATAATTCGC
		R:CAATATCCTCCATCTTTCACTGTG
9639605	A/T	F:TTTTCTAGCTGACTGATAATTCGC
		R:CAATATCCTCCATCTTTCACTGTG
23355498	A/G	F:TTGATGGATATGTACATTGGCAAG
		R:GTAGACGATGGAATTTACTCACAC
