# Supplementary material for: Single nucleotide polymorphism SNP19140160 A > C is a potential breeding locus for fast-growth largemouth bass (Micropterus salmoides)
Source: BMC Genomics. 2024 Jan 16;25:64. doi: 10.1186/s12864-024-09962-0 (PMC10790526; doi:10.1186/s12864-024-09962-0)
Supplement: Supplementary file 6 — Additional file 6: Table S6. Correlation analysis of the four SNP loci with growth traits. [file 12864_2024_9962_MOESM6_ESM.xlsx]

## Sheet: Sheet1
Table S6 Correlation analysis of the four SNP loci with growth traits.
Traits	Locus	P	Rsq
Body weight	SNP19140160	0.0023	0.0522
Body height	SNP19140160	0.0025	0.0514
Body thickness	SNP19140160	0.0027	0.0509
Body length	SNP19140160	0.0278	0.0311
Body length	SNP23355498	0.0407	0.0278
Body length	SNP9639603	0.0408	0.0278
Body length	SNP9639605	0.0408	0.0278
